# Supplementary material for: Metabolomic Profiling of Bradyrhizobium diazoefficiens-Induced Root Nodules Reveals Both Host Plant-Specific and Developmental Signatures
Source: Int J Mol Sci. 2016 May 27;17(6):815. doi: 10.3390/ijms17060815 (PMC4926349; doi:10.3390/ijms17060815)
Supplement: Supplementary file 1 [file ijms-17-00815-s001.zip]

Archive with 3 entries (3 files):
- ijms-127696-Supplemental Table S8-for publication.xlsx
- ijms-127696-Supplemental Tables S1-S7-for publication.xlsx
- ijms-127696-Supplementary Information-Figures.pdf
